# Supplementary material for: The therapeutic mechanism of Curcumae Radix against primary dysmenorrea based on 5-HTR/Ca2+/MAPK and fatty acids metabolomics
Source: Front Pharmacol. 2023 Mar 9;14:1087654. doi: 10.3389/fphar.2023.1087654 (PMC10034069; doi:10.3389/fphar.2023.1087654)
Supplement: Supplementary file 1 [file DataSheet1.zip]

Archive with 7 entries (6 files):
- Supplemental materials/Supplemental files S1.docx
- Supplemental materials/Supplemental files S2.docx
- Supplemental materials/Supplemental files S3.docx
- Supplemental materials/Supplemental files S4.docx
- Supplemental materials/Supplemental materials-figureS1-S5.docx
- Supplemental materials/Supplemental materials-tableS1-S7.docx
- Supplemental materials/
